# Supplementary material for: The European Thyroid Imaging and Reporting Data System as a Remedy for the Overdiagnosis and Overtreatment of Thyroid Cancer: Results from the EUROCRINE Surgical Registry
Source: Cancers (Basel). 2024 Jun 17;16(12):2237. doi: 10.3390/cancers16122237 (PMC11202303; doi:10.3390/cancers16122237)
Supplement: Supplementary file 1 [file cancers-16-02237-s001.zip]

Archive with 1 entries (1 files):
- cancers-3038383-supplementary.pdf
